# Supplementary material for: Egg Production and Bone Stability of Local Chicken Breeds and Their Crosses Fed with Faba Beans
Source: Animals (Basel). 2020 Aug 22;10(9):1480. doi: 10.3390/ani10091480 (PMC7552325; doi:10.3390/ani10091480)
Supplement: Supplementary file 1 [file animals-10-01480-s001.zip]

Archive with 4 entries (4 files):
- Supplement_FigureS1.pdf
- Supplement_FigureS2.pdf
- Supplement_FigureS3.pdf
- Supplement_TableS1.pdf
